# Supplementary material for: The Tarsometatarsus of the Ostrich Struthio camelus: Anatomy, Bone Densities, and Structural Mechanics
Source: PLoS One. 2016 Mar 25;11(3):e0149708. doi: 10.1371/journal.pone.0149708 (PMC4807808; doi:10.1371/journal.pone.0149708)
Supplement: S4 Dataset — The dataset “UCMZ_Struthio_adult_tarsometatarsus-DICOM_CT.zip” contains DICOM CT data from the Struthio tarsometatarsus scan. (ZIP) [file pone.0149708.s004.zip]

Archive with 836 entries (833 files):
- UCMZ_Struthio_adult_tarsometatarsus-DICOM_CT/
- UCMZ_Struthio_adult_tarsometatarsus-DICOM_CT/UCMZ_Struthio_tarsometatarsus0001.dcm
- __MACOSX/
- __MACOSX/UCMZ_Struthio_adult_tarsometatarsus-DICOM_CT/
- __MACOSX/UCMZ_Struthio_adult_tarsometatarsus-DICOM_CT/._UCMZ_Struthio_tarsometatarsus0001.dcm
- UCMZ_Struthio_adult_tarsometatarsus-DICOM_CT/UCMZ_Struthio_tarsometatarsus0002.dcm
- __MACOSX/UCMZ_Struthio_adult_tarsometatarsus-DICOM_CT/._UCMZ_Struthio_tarsometatarsus0002.dcm
- UCMZ_Struthio_adult_tarsometatarsus-DICOM_CT/UCMZ_Struthio_tarsometatarsus0003.dcm
- __MACOSX/UCMZ_Struthio_adult_tarsometatarsus-DICOM_CT/._UCMZ_Struthio_tarsometatarsus0003.dcm
- UCMZ_Struthio_adult_tarsometatarsus-DICOM_CT/UCMZ_Struthio_tarsometatarsus0004.dcm
- __MACOSX/UCMZ_Struthio_adult_tarsometatarsus-DICOM_CT/._UCMZ_Struthio_tarsometatarsus0004.dcm
- UCMZ_Struthio_adult_tarsometatarsus-DICOM_CT/UCMZ_Struthio_tarsometatarsus0005.dcm
- __MACOSX/UCMZ_Struthio_adult_tarsometatarsus-DICOM_CT/._UCMZ_Struthio_tarsometatarsus0005.dcm
- UCMZ_Struthio_adult_tarsometatarsus-DICOM_CT/UCMZ_Struthio_tarsometatarsus0006.dcm
- __MACOSX/UCMZ_Struthio_adult_tarsometatarsus-DICOM_CT/._UCMZ_Struthio_tarsometatarsus0006.dcm
- UCMZ_Struthio_adult_tarsometatarsus-DICOM_CT/UCMZ_Struthio_tarsometatarsus0007.dcm
- __MACOSX/UCMZ_Struthio_adult_tarsometatarsus-DICOM_CT/._UCMZ_Struthio_tarsometatarsus0007.dcm
- UCMZ_Struthio_adult_tarsometatarsus-DICOM_CT/UCMZ_Struthio_tarsometatarsus0008.dcm
- __MACOSX/UCMZ_Struthio_adult_tarsometatarsus-DICOM_CT/._UCMZ_Struthio_tarsometatarsus0008.dcm
- UCMZ_Struthio_adult_tarsometatarsus-DICOM_CT/UCMZ_Struthio_tarsometatarsus0009.dcm
- __MACOSX/UCMZ_Struthio_adult_tarsometatarsus-DICOM_CT/._UCMZ_Struthio_tarsometatarsus0009.dcm
- UCMZ_Struthio_adult_tarsometatarsus-DICOM_CT/UCMZ_Struthio_tarsometatarsus0010.dcm
- __MACOSX/UCMZ_Struthio_adult_tarsometatarsus-DICOM_CT/._UCMZ_Struthio_tarsometatarsus0010.dcm
- UCMZ_Struthio_adult_tarsometatarsus-DICOM_CT/UCMZ_Struthio_tarsometatarsus0011.dcm
- __MACOSX/UCMZ_Struthio_adult_tarsometatarsus-DICOM_CT/._UCMZ_Struthio_tarsometatarsus0011.dcm
- UCMZ_Struthio_adult_tarsometatarsus-DICOM_CT/UCMZ_Struthio_tarsometatarsus0012.dcm
- __MACOSX/UCMZ_Struthio_adult_tarsometatarsus-DICOM_CT/._UCMZ_Struthio_tarsometatarsus0012.dcm
- UCMZ_Struthio_adult_tarsometatarsus-DICOM_CT/UCMZ_Struthio_tarsometatarsus0013.dcm
- __MACOSX/UCMZ_Struthio_adult_tarsometatarsus-DICOM_CT/._UCMZ_Struthio_tarsometatarsus0013.dcm
- UCMZ_Struthio_adult_tarsometatarsus-DICOM_CT/UCMZ_Struthio_tarsometatarsus0014.dcm
- __MACOSX/UCMZ_Struthio_adult_tarsometatarsus-DICOM_CT/._UCMZ_Struthio_tarsometatarsus0014.dcm
- UCMZ_Struthio_adult_tarsometatarsus-DICOM_CT/UCMZ_Struthio_tarsometatarsus0015.dcm
- __MACOSX/UCMZ_Struthio_adult_tarsometatarsus-DICOM_CT/._UCMZ_Struthio_tarsometatarsus0015.dcm
- UCMZ_Struthio_adult_tarsometatarsus-DICOM_CT/UCMZ_Struthio_tarsometatarsus0016.dcm
- __MACOSX/UCMZ_Struthio_adult_tarsometatarsus-DICOM_CT/._UCMZ_Struthio_tarsometatarsus0016.dcm
- UCMZ_Struthio_adult_tarsometatarsus-DICOM_CT/UCMZ_Struthio_tarsometatarsus0017.dcm
- __MACOSX/UCMZ_Struthio_adult_tarsometatarsus-DICOM_CT/._UCMZ_Struthio_tarsometatarsus0017.dcm
- UCMZ_Struthio_adult_tarsometatarsus-DICOM_CT/UCMZ_Struthio_tarsometatarsus0018.dcm
- __MACOSX/UCMZ_Struthio_adult_tarsometatarsus-DICOM_CT/._UCMZ_Struthio_tarsometatarsus0018.dcm
- UCMZ_Struthio_adult_tarsometatarsus-DICOM_CT/UCMZ_Struthio_tarsometatarsus0019.dcm
- __MACOSX/UCMZ_Struthio_adult_tarsometatarsus-DICOM_CT/._UCMZ_Struthio_tarsometatarsus0019.dcm
- UCMZ_Struthio_adult_tarsometatarsus-DICOM_CT/UCMZ_Struthio_tarsometatarsus0020.dcm
- __MACOSX/UCMZ_Struthio_adult_tarsometatarsus-DICOM_CT/._UCMZ_Struthio_tarsometatarsus0020.dcm
- UCMZ_Struthio_adult_tarsometatarsus-DICOM_CT/UCMZ_Struthio_tarsometatarsus0021.dcm
- __MACOSX/UCMZ_Struthio_adult_tarsometatarsus-DICOM_CT/._UCMZ_Struthio_tarsometatarsus0021.dcm
- UCMZ_Struthio_adult_tarsometatarsus-DICOM_CT/UCMZ_Struthio_tarsometatarsus0022.dcm
- __MACOSX/UCMZ_Struthio_adult_tarsometatarsus-DICOM_CT/._UCMZ_Struthio_tarsometatarsus0022.dcm
- UCMZ_Struthio_adult_tarsometatarsus-DICOM_CT/UCMZ_Struthio_tarsometatarsus0023.dcm
- __MACOSX/UCMZ_Struthio_adult_tarsometatarsus-DICOM_CT/._UCMZ_Struthio_tarsometatarsus0023.dcm
- UCMZ_Struthio_adult_tarsometatarsus-DICOM_CT/UCMZ_Struthio_tarsometatarsus0024.dcm
- __MACOSX/UCMZ_Struthio_adult_tarsometatarsus-DICOM_CT/._UCMZ_Struthio_tarsometatarsus0024.dcm
- UCMZ_Struthio_adult_tarsometatarsus-DICOM_CT/UCMZ_Struthio_tarsometatarsus0025.dcm
- __MACOSX/UCMZ_Struthio_adult_tarsometatarsus-DICOM_CT/._UCMZ_Struthio_tarsometatarsus0025.dcm
- UCMZ_Struthio_adult_tarsometatarsus-DICOM_CT/UCMZ_Struthio_tarsometatarsus0026.dcm
- __MACOSX/UCMZ_Struthio_adult_tarsometatarsus-DICOM_CT/._UCMZ_Struthio_tarsometatarsus0026.dcm
- UCMZ_Struthio_adult_tarsometatarsus-DICOM_CT/UCMZ_Struthio_tarsometatarsus0027.dcm
- __MACOSX/UCMZ_Struthio_adult_tarsometatarsus-DICOM_CT/._UCMZ_Struthio_tarsometatarsus0027.dcm
- UCMZ_Struthio_adult_tarsometatarsus-DICOM_CT/UCMZ_Struthio_tarsometatarsus0028.dcm
- __MACOSX/UCMZ_Struthio_adult_tarsometatarsus-DICOM_CT/._UCMZ_Struthio_tarsometatarsus0028.dcm
- UCMZ_Struthio_adult_tarsometatarsus-DICOM_CT/UCMZ_Struthio_tarsometatarsus0029.dcm
- __MACOSX/UCMZ_Struthio_adult_tarsometatarsus-DICOM_CT/._UCMZ_Struthio_tarsometatarsus0029.dcm
- UCMZ_Struthio_adult_tarsometatarsus-DICOM_CT/UCMZ_Struthio_tarsometatarsus0030.dcm
- __MACOSX/UCMZ_Struthio_adult_tarsometatarsus-DICOM_CT/._UCMZ_Struthio_tarsometatarsus0030.dcm
- UCMZ_Struthio_adult_tarsometatarsus-DICOM_CT/UCMZ_Struthio_tarsometatarsus0031.dcm
- __MACOSX/UCMZ_Struthio_adult_tarsometatarsus-DICOM_CT/._UCMZ_Struthio_tarsometatarsus0031.dcm
- UCMZ_Struthio_adult_tarsometatarsus-DICOM_CT/UCMZ_Struthio_tarsometatarsus0032.dcm
- __MACOSX/UCMZ_Struthio_adult_tarsometatarsus-DICOM_CT/._UCMZ_Struthio_tarsometatarsus0032.dcm
- UCMZ_Struthio_adult_tarsometatarsus-DICOM_CT/UCMZ_Struthio_tarsometatarsus0033.dcm
- __MACOSX/UCMZ_Struthio_adult_tarsometatarsus-DICOM_CT/._UCMZ_Struthio_tarsometatarsus0033.dcm
- UCMZ_Struthio_adult_tarsometatarsus-DICOM_CT/UCMZ_Struthio_tarsometatarsus0034.dcm
- __MACOSX/UCMZ_Struthio_adult_tarsometatarsus-DICOM_CT/._UCMZ_Struthio_tarsometatarsus0034.dcm
- UCMZ_Struthio_adult_tarsometatarsus-DICOM_CT/UCMZ_Struthio_tarsometatarsus0035.dcm
- __MACOSX/UCMZ_Struthio_adult_tarsometatarsus-DICOM_CT/._UCMZ_Struthio_tarsometatarsus0035.dcm
- UCMZ_Struthio_adult_tarsometatarsus-DICOM_CT/UCMZ_Struthio_tarsometatarsus0036.dcm
- __MACOSX/UCMZ_Struthio_adult_tarsometatarsus-DICOM_CT/._UCMZ_Struthio_tarsometatarsus0036.dcm
- UCMZ_Struthio_adult_tarsometatarsus-DICOM_CT/UCMZ_Struthio_tarsometatarsus0037.dcm
- __MACOSX/UCMZ_Struthio_adult_tarsometatarsus-DICOM_CT/._UCMZ_Struthio_tarsometatarsus0037.dcm
- UCMZ_Struthio_adult_tarsometatarsus-DICOM_CT/UCMZ_Struthio_tarsometatarsus0038.dcm
- __MACOSX/UCMZ_Struthio_adult_tarsometatarsus-DICOM_CT/._UCMZ_Struthio_tarsometatarsus0038.dcm
- UCMZ_Struthio_adult_tarsometatarsus-DICOM_CT/UCMZ_Struthio_tarsometatarsus0039.dcm
- __MACOSX/UCMZ_Struthio_adult_tarsometatarsus-DICOM_CT/._UCMZ_Struthio_tarsometatarsus0039.dcm
- UCMZ_Struthio_adult_tarsometatarsus-DICOM_CT/UCMZ_Struthio_tarsometatarsus0040.dcm
- __MACOSX/UCMZ_Struthio_adult_tarsometatarsus-DICOM_CT/._UCMZ_Struthio_tarsometatarsus0040.dcm
- UCMZ_Struthio_adult_tarsometatarsus-DICOM_CT/UCMZ_Struthio_tarsometatarsus0041.dcm
- __MACOSX/UCMZ_Struthio_adult_tarsometatarsus-DICOM_CT/._UCMZ_Struthio_tarsometatarsus0041.dcm
- UCMZ_Struthio_adult_tarsometatarsus-DICOM_CT/UCMZ_Struthio_tarsometatarsus0042.dcm
- __MACOSX/UCMZ_Struthio_adult_tarsometatarsus-DICOM_CT/._UCMZ_Struthio_tarsometatarsus0042.dcm
- UCMZ_Struthio_adult_tarsometatarsus-DICOM_CT/UCMZ_Struthio_tarsometatarsus0043.dcm
- __MACOSX/UCMZ_Struthio_adult_tarsometatarsus-DICOM_CT/._UCMZ_Struthio_tarsometatarsus0043.dcm
- UCMZ_Struthio_adult_tarsometatarsus-DICOM_CT/UCMZ_Struthio_tarsometatarsus0044.dcm
- __MACOSX/UCMZ_Struthio_adult_tarsometatarsus-DICOM_CT/._UCMZ_Struthio_tarsometatarsus0044.dcm
- UCMZ_Struthio_adult_tarsometatarsus-DICOM_CT/UCMZ_Struthio_tarsometatarsus0045.dcm
- __MACOSX/UCMZ_Struthio_adult_tarsometatarsus-DICOM_CT/._UCMZ_Struthio_tarsometatarsus0045.dcm
- UCMZ_Struthio_adult_tarsometatarsus-DICOM_CT/UCMZ_Struthio_tarsometatarsus0046.dcm
- __MACOSX/UCMZ_Struthio_adult_tarsometatarsus-DICOM_CT/._UCMZ_Struthio_tarsometatarsus0046.dcm
- UCMZ_Struthio_adult_tarsometatarsus-DICOM_CT/UCMZ_Struthio_tarsometatarsus0047.dcm
- __MACOSX/UCMZ_Struthio_adult_tarsometatarsus-DICOM_CT/._UCMZ_Struthio_tarsometatarsus0047.dcm
- UCMZ_Struthio_adult_tarsometatarsus-DICOM_CT/UCMZ_Struthio_tarsometatarsus0048.dcm
- __MACOSX/UCMZ_Struthio_adult_tarsometatarsus-DICOM_CT/._UCMZ_Struthio_tarsometatarsus0048.dcm
- UCMZ_Struthio_adult_tarsometatarsus-DICOM_CT/UCMZ_Struthio_tarsometatarsus0049.dcm
- __MACOSX/UCMZ_Struthio_adult_tarsometatarsus-DICOM_CT/._UCMZ_Struthio_tarsometatarsus0049.dcm
- UCMZ_Struthio_adult_tarsometatarsus-DICOM_CT/UCMZ_Struthio_tarsometatarsus0050.dcm
- __MACOSX/UCMZ_Struthio_adult_tarsometatarsus-DICOM_CT/._UCMZ_Struthio_tarsometatarsus0050.dcm
- UCMZ_Struthio_adult_tarsometatarsus-DICOM_CT/UCMZ_Struthio_tarsometatarsus0051.dcm
- __MACOSX/UCMZ_Struthio_adult_tarsometatarsus-DICOM_CT/._UCMZ_Struthio_tarsometatarsus0051.dcm
- UCMZ_Struthio_adult_tarsometatarsus-DICOM_CT/UCMZ_Struthio_tarsometatarsus0052.dcm
- __MACOSX/UCMZ_Struthio_adult_tarsometatarsus-DICOM_CT/._UCMZ_Struthio_tarsometatarsus0052.dcm
- UCMZ_Struthio_adult_tarsometatarsus-DICOM_CT/UCMZ_Struthio_tarsometatarsus0053.dcm
- __MACOSX/UCMZ_Struthio_adult_tarsometatarsus-DICOM_CT/._UCMZ_Struthio_tarsometatarsus0053.dcm
- UCMZ_Struthio_adult_tarsometatarsus-DICOM_CT/UCMZ_Struthio_tarsometatarsus0054.dcm
- __MACOSX/UCMZ_Struthio_adult_tarsometatarsus-DICOM_CT/._UCMZ_Struthio_tarsometatarsus0054.dcm
- UCMZ_Struthio_adult_tarsometatarsus-DICOM_CT/UCMZ_Struthio_tarsometatarsus0055.dcm
- __MACOSX/UCMZ_Struthio_adult_tarsometatarsus-DICOM_CT/._UCMZ_Struthio_tarsometatarsus0055.dcm
- UCMZ_Struthio_adult_tarsometatarsus-DICOM_CT/UCMZ_Struthio_tarsometatarsus0056.dcm
- __MACOSX/UCMZ_Struthio_adult_tarsometatarsus-DICOM_CT/._UCMZ_Struthio_tarsometatarsus0056.dcm
- UCMZ_Struthio_adult_tarsometatarsus-DICOM_CT/UCMZ_Struthio_tarsometatarsus0057.dcm
- __MACOSX/UCMZ_Struthio_adult_tarsometatarsus-DICOM_CT/._UCMZ_Struthio_tarsometatarsus0057.dcm
- UCMZ_Struthio_adult_tarsometatarsus-DICOM_CT/UCMZ_Struthio_tarsometatarsus0058.dcm
- __MACOSX/UCMZ_Struthio_adult_tarsometatarsus-DICOM_CT/._UCMZ_Struthio_tarsometatarsus0058.dcm
- UCMZ_Struthio_adult_tarsometatarsus-DICOM_CT/UCMZ_Struthio_tarsometatarsus0059.dcm
- __MACOSX/UCMZ_Struthio_adult_tarsometatarsus-DICOM_CT/._UCMZ_Struthio_tarsometatarsus0059.dcm
- UCMZ_Struthio_adult_tarsometatarsus-DICOM_CT/UCMZ_Struthio_tarsometatarsus0060.dcm
- __MACOSX/UCMZ_Struthio_adult_tarsometatarsus-DICOM_CT/._UCMZ_Struthio_tarsometatarsus0060.dcm
- UCMZ_Struthio_adult_tarsometatarsus-DICOM_CT/UCMZ_Struthio_tarsometatarsus0061.dcm
- __MACOSX/UCMZ_Struthio_adult_tarsometatarsus-DICOM_CT/._UCMZ_Struthio_tarsometatarsus0061.dcm
- UCMZ_Struthio_adult_tarsometatarsus-DICOM_CT/UCMZ_Struthio_tarsometatarsus0062.dcm
- __MACOSX/UCMZ_Struthio_adult_tarsometatarsus-DICOM_CT/._UCMZ_Struthio_tarsometatarsus0062.dcm
- UCMZ_Struthio_adult_tarsometatarsus-DICOM_CT/UCMZ_Struthio_tarsometatarsus0063.dcm
- __MACOSX/UCMZ_Struthio_adult_tarsometatarsus-DICOM_CT/._UCMZ_Struthio_tarsometatarsus0063.dcm
- UCMZ_Struthio_adult_tarsometatarsus-DICOM_CT/UCMZ_Struthio_tarsometatarsus0064.dcm
- __MACOSX/UCMZ_Struthio_adult_tarsometatarsus-DICOM_CT/._UCMZ_Struthio_tarsometatarsus0064.dcm
- UCMZ_Struthio_adult_tarsometatarsus-DICOM_CT/UCMZ_Struthio_tarsometatarsus0065.dcm
- __MACOSX/UCMZ_Struthio_adult_tarsometatarsus-DICOM_CT/._UCMZ_Struthio_tarsometatarsus0065.dcm
- UCMZ_Struthio_adult_tarsometatarsus-DICOM_CT/UCMZ_Struthio_tarsometatarsus0066.dcm
- __MACOSX/UCMZ_Struthio_adult_tarsometatarsus-DICOM_CT/._UCMZ_Struthio_tarsometatarsus0066.dcm
- UCMZ_Struthio_adult_tarsometatarsus-DICOM_CT/UCMZ_Struthio_tarsometatarsus0067.dcm
- __MACOSX/UCMZ_Struthio_adult_tarsometatarsus-DICOM_CT/._UCMZ_Struthio_tarsometatarsus0067.dcm
- UCMZ_Struthio_adult_tarsometatarsus-DICOM_CT/UCMZ_Struthio_tarsometatarsus0068.dcm
- __MACOSX/UCMZ_Struthio_adult_tarsometatarsus-DICOM_CT/._UCMZ_Struthio_tarsometatarsus0068.dcm
- UCMZ_Struthio_adult_tarsometatarsus-DICOM_CT/UCMZ_Struthio_tarsometatarsus0069.dcm
- __MACOSX/UCMZ_Struthio_adult_tarsometatarsus-DICOM_CT/._UCMZ_Struthio_tarsometatarsus0069.dcm
- UCMZ_Struthio_adult_tarsometatarsus-DICOM_CT/UCMZ_Struthio_tarsometatarsus0070.dcm
- __MACOSX/UCMZ_Struthio_adult_tarsometatarsus-DICOM_CT/._UCMZ_Struthio_tarsometatarsus0070.dcm
- UCMZ_Struthio_adult_tarsometatarsus-DICOM_CT/UCMZ_Struthio_tarsometatarsus0071.dcm
- __MACOSX/UCMZ_Struthio_adult_tarsometatarsus-DICOM_CT/._UCMZ_Struthio_tarsometatarsus0071.dcm
- UCMZ_Struthio_adult_tarsometatarsus-DICOM_CT/UCMZ_Struthio_tarsometatarsus0072.dcm
- __MACOSX/UCMZ_Struthio_adult_tarsometatarsus-DICOM_CT/._UCMZ_Struthio_tarsometatarsus0072.dcm
- UCMZ_Struthio_adult_tarsometatarsus-DICOM_CT/UCMZ_Struthio_tarsometatarsus0073.dcm
- __MACOSX/UCMZ_Struthio_adult_tarsometatarsus-DICOM_CT/._UCMZ_Struthio_tarsometatarsus0073.dcm
- UCMZ_Struthio_adult_tarsometatarsus-DICOM_CT/UCMZ_Struthio_tarsometatarsus0074.dcm
- __MACOSX/UCMZ_Struthio_adult_tarsometatarsus-DICOM_CT/._UCMZ_Struthio_tarsometatarsus0074.dcm
- UCMZ_Struthio_adult_tarsometatarsus-DICOM_CT/UCMZ_Struthio_tarsometatarsus0075.dcm
- __MACOSX/UCMZ_Struthio_adult_tarsometatarsus-DICOM_CT/._UCMZ_Struthio_tarsometatarsus0075.dcm
- UCMZ_Struthio_adult_tarsometatarsus-DICOM_CT/UCMZ_Struthio_tarsometatarsus0076.dcm
- __MACOSX/UCMZ_Struthio_adult_tarsometatarsus-DICOM_CT/._UCMZ_Struthio_tarsometatarsus0076.dcm
- UCMZ_Struthio_adult_tarsometatarsus-DICOM_CT/UCMZ_Struthio_tarsometatarsus0077.dcm
- __MACOSX/UCMZ_Struthio_adult_tarsometatarsus-DICOM_CT/._UCMZ_Struthio_tarsometatarsus0077.dcm
- UCMZ_Struthio_adult_tarsometatarsus-DICOM_CT/UCMZ_Struthio_tarsometatarsus0078.dcm
- __MACOSX/UCMZ_Struthio_adult_tarsometatarsus-DICOM_CT/._UCMZ_Struthio_tarsometatarsus0078.dcm
- UCMZ_Struthio_adult_tarsometatarsus-DICOM_CT/UCMZ_Struthio_tarsometatarsus0079.dcm
- __MACOSX/UCMZ_Struthio_adult_tarsometatarsus-DICOM_CT/._UCMZ_Struthio_tarsometatarsus0079.dcm
- UCMZ_Struthio_adult_tarsometatarsus-DICOM_CT/UCMZ_Struthio_tarsometatarsus0080.dcm
- __MACOSX/UCMZ_Struthio_adult_tarsometatarsus-DICOM_CT/._UCMZ_Struthio_tarsometatarsus0080.dcm
- UCMZ_Struthio_adult_tarsometatarsus-DICOM_CT/UCMZ_Struthio_tarsometatarsus0081.dcm
- __MACOSX/UCMZ_Struthio_adult_tarsometatarsus-DICOM_CT/._UCMZ_Struthio_tarsometatarsus0081.dcm
- UCMZ_Struthio_adult_tarsometatarsus-DICOM_CT/UCMZ_Struthio_tarsometatarsus0082.dcm
- __MACOSX/UCMZ_Struthio_adult_tarsometatarsus-DICOM_CT/._UCMZ_Struthio_tarsometatarsus0082.dcm
- UCMZ_Struthio_adult_tarsometatarsus-DICOM_CT/UCMZ_Struthio_tarsometatarsus0083.dcm
- __MACOSX/UCMZ_Struthio_adult_tarsometatarsus-DICOM_CT/._UCMZ_Struthio_tarsometatarsus0083.dcm
- UCMZ_Struthio_adult_tarsometatarsus-DICOM_CT/UCMZ_Struthio_tarsometatarsus0084.dcm
- __MACOSX/UCMZ_Struthio_adult_tarsometatarsus-DICOM_CT/._UCMZ_Struthio_tarsometatarsus0084.dcm
- UCMZ_Struthio_adult_tarsometatarsus-DICOM_CT/UCMZ_Struthio_tarsometatarsus0085.dcm
- __MACOSX/UCMZ_Struthio_adult_tarsometatarsus-DICOM_CT/._UCMZ_Struthio_tarsometatarsus0085.dcm
- UCMZ_Struthio_adult_tarsometatarsus-DICOM_CT/UCMZ_Struthio_tarsometatarsus0086.dcm
- __MACOSX/UCMZ_Struthio_adult_tarsometatarsus-DICOM_CT/._UCMZ_Struthio_tarsometatarsus0086.dcm
- UCMZ_Struthio_adult_tarsometatarsus-DICOM_CT/UCMZ_Struthio_tarsometatarsus0087.dcm
- __MACOSX/UCMZ_Struthio_adult_tarsometatarsus-DICOM_CT/._UCMZ_Struthio_tarsometatarsus0087.dcm
- UCMZ_Struthio_adult_tarsometatarsus-DICOM_CT/UCMZ_Struthio_tarsometatarsus0088.dcm
- __MACOSX/UCMZ_Struthio_adult_tarsometatarsus-DICOM_CT/._UCMZ_Struthio_tarsometatarsus0088.dcm
- UCMZ_Struthio_adult_tarsometatarsus-DICOM_CT/UCMZ_Struthio_tarsometatarsus0089.dcm
- __MACOSX/UCMZ_Struthio_adult_tarsometatarsus-DICOM_CT/._UCMZ_Struthio_tarsometatarsus0089.dcm
- UCMZ_Struthio_adult_tarsometatarsus-DICOM_CT/UCMZ_Struthio_tarsometatarsus0090.dcm
- __MACOSX/UCMZ_Struthio_adult_tarsometatarsus-DICOM_CT/._UCMZ_Struthio_tarsometatarsus0090.dcm
- UCMZ_Struthio_adult_tarsometatarsus-DICOM_CT/UCMZ_Struthio_tarsometatarsus0091.dcm
- __MACOSX/UCMZ_Struthio_adult_tarsometatarsus-DICOM_CT/._UCMZ_Struthio_tarsometatarsus0091.dcm
- UCMZ_Struthio_adult_tarsometatarsus-DICOM_CT/UCMZ_Struthio_tarsometatarsus0092.dcm
- __MACOSX/UCMZ_Struthio_adult_tarsometatarsus-DICOM_CT/._UCMZ_Struthio_tarsometatarsus0092.dcm
- UCMZ_Struthio_adult_tarsometatarsus-DICOM_CT/UCMZ_Struthio_tarsometatarsus0093.dcm
- __MACOSX/UCMZ_Struthio_adult_tarsometatarsus-DICOM_CT/._UCMZ_Struthio_tarsometatarsus0093.dcm
- UCMZ_Struthio_adult_tarsometatarsus-DICOM_CT/UCMZ_Struthio_tarsometatarsus0094.dcm
- __MACOSX/UCMZ_Struthio_adult_tarsometatarsus-DICOM_CT/._UCMZ_Struthio_tarsometatarsus0094.dcm
- UCMZ_Struthio_adult_tarsometatarsus-DICOM_CT/UCMZ_Struthio_tarsometatarsus0095.dcm
- __MACOSX/UCMZ_Struthio_adult_tarsometatarsus-DICOM_CT/._UCMZ_Struthio_tarsometatarsus0095.dcm
- UCMZ_Struthio_adult_tarsometatarsus-DICOM_CT/UCMZ_Struthio_tarsometatarsus0096.dcm
- __MACOSX/UCMZ_Struthio_adult_tarsometatarsus-DICOM_CT/._UCMZ_Struthio_tarsometatarsus0096.dcm
- UCMZ_Struthio_adult_tarsometatarsus-DICOM_CT/UCMZ_Struthio_tarsometatarsus0097.dcm
- __MACOSX/UCMZ_Struthio_adult_tarsometatarsus-DICOM_CT/._UCMZ_Struthio_tarsometatarsus0097.dcm
- UCMZ_Struthio_adult_tarsometatarsus-DICOM_CT/UCMZ_Struthio_tarsometatarsus0098.dcm
- __MACOSX/UCMZ_Struthio_adult_tarsometatarsus-DICOM_CT/._UCMZ_Struthio_tarsometatarsus0098.dcm
- UCMZ_Struthio_adult_tarsometatarsus-DICOM_CT/UCMZ_Struthio_tarsometatarsus0099.dcm
- __MACOSX/UCMZ_Struthio_adult_tarsometatarsus-DICOM_CT/._UCMZ_Struthio_tarsometatarsus0099.dcm
- UCMZ_Struthio_adult_tarsometatarsus-DICOM_CT/UCMZ_Struthio_tarsometatarsus0100.dcm
- __MACOSX/UCMZ_Struthio_adult_tarsometatarsus-DICOM_CT/._UCMZ_Struthio_tarsometatarsus0100.dcm
- UCMZ_Struthio_adult_tarsometatarsus-DICOM_CT/UCMZ_Struthio_tarsometatarsus0101.dcm
- __MACOSX/UCMZ_Struthio_adult_tarsometatarsus-DICOM_CT/._UCMZ_Struthio_tarsometatarsus0101.dcm
- UCMZ_Struthio_adult_tarsometatarsus-DICOM_CT/UCMZ_Struthio_tarsometatarsus0102.dcm
- __MACOSX/UCMZ_Struthio_adult_tarsometatarsus-DICOM_CT/._UCMZ_Struthio_tarsometatarsus0102.dcm
- UCMZ_Struthio_adult_tarsometatarsus-DICOM_CT/UCMZ_Struthio_tarsometatarsus0103.dcm
- __MACOSX/UCMZ_Struthio_adult_tarsometatarsus-DICOM_CT/._UCMZ_Struthio_tarsometatarsus0103.dcm
- UCMZ_Struthio_adult_tarsometatarsus-DICOM_CT/UCMZ_Struthio_tarsometatarsus0104.dcm
- __MACOSX/UCMZ_Struthio_adult_tarsometatarsus-DICOM_CT/._UCMZ_Struthio_tarsometatarsus0104.dcm
- UCMZ_Struthio_adult_tarsometatarsus-DICOM_CT/UCMZ_Struthio_tarsometatarsus0105.dcm
- __MACOSX/UCMZ_Struthio_adult_tarsometatarsus-DICOM_CT/._UCMZ_Struthio_tarsometatarsus0105.dcm
- UCMZ_Struthio_adult_tarsometatarsus-DICOM_CT/UCMZ_Struthio_tarsometatarsus0106.dcm
- __MACOSX/UCMZ_Struthio_adult_tarsometatarsus-DICOM_CT/._UCMZ_Struthio_tarsometatarsus0106.dcm
- UCMZ_Struthio_adult_tarsometatarsus-DICOM_CT/UCMZ_Struthio_tarsometatarsus0107.dcm
- __MACOSX/UCMZ_Struthio_adult_tarsometatarsus-DICOM_CT/._UCMZ_Struthio_tarsometatarsus0107.dcm
- UCMZ_Struthio_adult_tarsometatarsus-DICOM_CT/UCMZ_Struthio_tarsometatarsus0108.dcm
- __MACOSX/UCMZ_Struthio_adult_tarsometatarsus-DICOM_CT/._UCMZ_Struthio_tarsometatarsus0108.dcm
- UCMZ_Struthio_adult_tarsometatarsus-DICOM_CT/UCMZ_Struthio_tarsometatarsus0109.dcm
- __MACOSX/UCMZ_Struthio_adult_tarsometatarsus-DICOM_CT/._UCMZ_Struthio_tarsometatarsus0109.dcm
- UCMZ_Struthio_adult_tarsometatarsus-DICOM_CT/UCMZ_Struthio_tarsometatarsus0110.dcm
- __MACOSX/UCMZ_Struthio_adult_tarsometatarsus-DICOM_CT/._UCMZ_Struthio_tarsometatarsus0110.dcm
- UCMZ_Struthio_adult_tarsometatarsus-DICOM_CT/UCMZ_Struthio_tarsometatarsus0111.dcm
- __MACOSX/UCMZ_Struthio_adult_tarsometatarsus-DICOM_CT/._UCMZ_Struthio_tarsometatarsus0111.dcm
- UCMZ_Struthio_adult_tarsometatarsus-DICOM_CT/UCMZ_Struthio_tarsometatarsus0112.dcm
- __MACOSX/UCMZ_Struthio_adult_tarsometatarsus-DICOM_CT/._UCMZ_Struthio_tarsometatarsus0112.dcm
- UCMZ_Struthio_adult_tarsometatarsus-DICOM_CT/UCMZ_Struthio_tarsometatarsus0113.dcm
- __MACOSX/UCMZ_Struthio_adult_tarsometatarsus-DICOM_CT/._UCMZ_Struthio_tarsometatarsus0113.dcm
- UCMZ_Struthio_adult_tarsometatarsus-DICOM_CT/UCMZ_Struthio_tarsometatarsus0114.dcm
- __MACOSX/UCMZ_Struthio_adult_tarsometatarsus-DICOM_CT/._UCMZ_Struthio_tarsometatarsus0114.dcm
- UCMZ_Struthio_adult_tarsometatarsus-DICOM_CT/UCMZ_Struthio_tarsometatarsus0115.dcm
- __MACOSX/UCMZ_Struthio_adult_tarsometatarsus-DICOM_CT/._UCMZ_Struthio_tarsometatarsus0115.dcm
- UCMZ_Struthio_adult_tarsometatarsus-DICOM_CT/UCMZ_Struthio_tarsometatarsus0116.dcm
- __MACOSX/UCMZ_Struthio_adult_tarsometatarsus-DICOM_CT/._UCMZ_Struthio_tarsometatarsus0116.dcm
- UCMZ_Struthio_adult_tarsometatarsus-DICOM_CT/UCMZ_Struthio_tarsometatarsus0117.dcm
- __MACOSX/UCMZ_Struthio_adult_tarsometatarsus-DICOM_CT/._UCMZ_Struthio_tarsometatarsus0117.dcm
- UCMZ_Struthio_adult_tarsometatarsus-DICOM_CT/UCMZ_Struthio_tarsometatarsus0118.dcm
- __MACOSX/UCMZ_Struthio_adult_tarsometatarsus-DICOM_CT/._UCMZ_Struthio_tarsometatarsus0118.dcm
- UCMZ_Struthio_adult_tarsometatarsus-DICOM_CT/UCMZ_Struthio_tarsometatarsus0119.dcm
- __MACOSX/UCMZ_Struthio_adult_tarsometatarsus-DICOM_CT/._UCMZ_Struthio_tarsometatarsus0119.dcm
- UCMZ_Struthio_adult_tarsometatarsus-DICOM_CT/UCMZ_Struthio_tarsometatarsus0120.dcm
- __MACOSX/UCMZ_Struthio_adult_tarsometatarsus-DICOM_CT/._UCMZ_Struthio_tarsometatarsus0120.dcm
- UCMZ_Struthio_adult_tarsometatarsus-DICOM_CT/UCMZ_Struthio_tarsometatarsus0121.dcm
- __MACOSX/UCMZ_Struthio_adult_tarsometatarsus-DICOM_CT/._UCMZ_Struthio_tarsometatarsus0121.dcm
- UCMZ_Struthio_adult_tarsometatarsus-DICOM_CT/UCMZ_Struthio_tarsometatarsus0122.dcm
- __MACOSX/UCMZ_Struthio_adult_tarsometatarsus-DICOM_CT/._UCMZ_Struthio_tarsometatarsus0122.dcm
- UCMZ_Struthio_adult_tarsometatarsus-DICOM_CT/UCMZ_Struthio_tarsometatarsus0123.dcm
- __MACOSX/UCMZ_Struthio_adult_tarsometatarsus-DICOM_CT/._UCMZ_Struthio_tarsometatarsus0123.dcm
- UCMZ_Struthio_adult_tarsometatarsus-DICOM_CT/UCMZ_Struthio_tarsometatarsus0124.dcm
- __MACOSX/UCMZ_Struthio_adult_tarsometatarsus-DICOM_CT/._UCMZ_Struthio_tarsometatarsus0124.dcm
- UCMZ_Struthio_adult_tarsometatarsus-DICOM_CT/UCMZ_Struthio_tarsometatarsus0125.dcm
- __MACOSX/UCMZ_Struthio_adult_tarsometatarsus-DICOM_CT/._UCMZ_Struthio_tarsometatarsus0125.dcm
- UCMZ_Struthio_adult_tarsometatarsus-DICOM_CT/UCMZ_Struthio_tarsometatarsus0126.dcm
- __MACOSX/UCMZ_Struthio_adult_tarsometatarsus-DICOM_CT/._UCMZ_Struthio_tarsometatarsus0126.dcm
- UCMZ_Struthio_adult_tarsometatarsus-DICOM_CT/UCMZ_Struthio_tarsometatarsus0127.dcm
- __MACOSX/UCMZ_Struthio_adult_tarsometatarsus-DICOM_CT/._UCMZ_Struthio_tarsometatarsus0127.dcm
- UCMZ_Struthio_adult_tarsometatarsus-DICOM_CT/UCMZ_Struthio_tarsometatarsus0128.dcm
- __MACOSX/UCMZ_Struthio_adult_tarsometatarsus-DICOM_CT/._UCMZ_Struthio_tarsometatarsus0128.dcm
- UCMZ_Struthio_adult_tarsometatarsus-DICOM_CT/UCMZ_Struthio_tarsometatarsus0129.dcm
- __MACOSX/UCMZ_Struthio_adult_tarsometatarsus-DICOM_CT/._UCMZ_Struthio_tarsometatarsus0129.dcm
- UCMZ_Struthio_adult_tarsometatarsus-DICOM_CT/UCMZ_Struthio_tarsometatarsus0130.dcm
- __MACOSX/UCMZ_Struthio_adult_tarsometatarsus-DICOM_CT/._UCMZ_Struthio_tarsometatarsus0130.dcm
- UCMZ_Struthio_adult_tarsometatarsus-DICOM_CT/UCMZ_Struthio_tarsometatarsus0131.dcm
- __MACOSX/UCMZ_Struthio_adult_tarsometatarsus-DICOM_CT/._UCMZ_Struthio_tarsometatarsus0131.dcm
- UCMZ_Struthio_adult_tarsometatarsus-DICOM_CT/UCMZ_Struthio_tarsometatarsus0132.dcm
- __MACOSX/UCMZ_Struthio_adult_tarsometatarsus-DICOM_CT/._UCMZ_Struthio_tarsometatarsus0132.dcm
- UCMZ_Struthio_adult_tarsometatarsus-DICOM_CT/UCMZ_Struthio_tarsometatarsus0133.dcm
- __MACOSX/UCMZ_Struthio_adult_tarsometatarsus-DICOM_CT/._UCMZ_Struthio_tarsometatarsus0133.dcm
- UCMZ_Struthio_adult_tarsometatarsus-DICOM_CT/UCMZ_Struthio_tarsometatarsus0134.dcm
- __MACOSX/UCMZ_Struthio_adult_tarsometatarsus-DICOM_CT/._UCMZ_Struthio_tarsometatarsus0134.dcm
- UCMZ_Struthio_adult_tarsometatarsus-DICOM_CT/UCMZ_Struthio_tarsometatarsus0135.dcm
- __MACOSX/UCMZ_Struthio_adult_tarsometatarsus-DICOM_CT/._UCMZ_Struthio_tarsometatarsus0135.dcm
- UCMZ_Struthio_adult_tarsometatarsus-DICOM_CT/UCMZ_Struthio_tarsometatarsus0136.dcm
- __MACOSX/UCMZ_Struthio_adult_tarsometatarsus-DICOM_CT/._UCMZ_Struthio_tarsometatarsus0136.dcm
- UCMZ_Struthio_adult_tarsometatarsus-DICOM_CT/UCMZ_Struthio_tarsometatarsus0137.dcm
- __MACOSX/UCMZ_Struthio_adult_tarsometatarsus-DICOM_CT/._UCMZ_Struthio_tarsometatarsus0137.dcm
- UCMZ_Struthio_adult_tarsometatarsus-DICOM_CT/UCMZ_Struthio_tarsometatarsus0138.dcm
- __MACOSX/UCMZ_Struthio_adult_tarsometatarsus-DICOM_CT/._UCMZ_Struthio_tarsometatarsus0138.dcm
- UCMZ_Struthio_adult_tarsometatarsus-DICOM_CT/UCMZ_Struthio_tarsometatarsus0139.dcm
- __MACOSX/UCMZ_Struthio_adult_tarsometatarsus-DICOM_CT/._UCMZ_Struthio_tarsometatarsus0139.dcm
- UCMZ_Struthio_adult_tarsometatarsus-DICOM_CT/UCMZ_Struthio_tarsometatarsus0140.dcm
- __MACOSX/UCMZ_Struthio_adult_tarsometatarsus-DICOM_CT/._UCMZ_Struthio_tarsometatarsus0140.dcm
- UCMZ_Struthio_adult_tarsometatarsus-DICOM_CT/UCMZ_Struthio_tarsometatarsus0141.dcm
- __MACOSX/UCMZ_Struthio_adult_tarsometatarsus-DICOM_CT/._UCMZ_Struthio_tarsometatarsus0141.dcm
- UCMZ_Struthio_adult_tarsometatarsus-DICOM_CT/UCMZ_Struthio_tarsometatarsus0142.dcm
- __MACOSX/UCMZ_Struthio_adult_tarsometatarsus-DICOM_CT/._UCMZ_Struthio_tarsometatarsus0142.dcm
- UCMZ_Struthio_adult_tarsometatarsus-DICOM_CT/UCMZ_Struthio_tarsometatarsus0143.dcm
- __MACOSX/UCMZ_Struthio_adult_tarsometatarsus-DICOM_CT/._UCMZ_Struthio_tarsometatarsus0143.dcm
- UCMZ_Struthio_adult_tarsometatarsus-DICOM_CT/UCMZ_Struthio_tarsometatarsus0144.dcm
- __MACOSX/UCMZ_Struthio_adult_tarsometatarsus-DICOM_CT/._UCMZ_Struthio_tarsometatarsus0144.dcm
- UCMZ_Struthio_adult_tarsometatarsus-DICOM_CT/UCMZ_Struthio_tarsometatarsus0145.dcm
- __MACOSX/UCMZ_Struthio_adult_tarsometatarsus-DICOM_CT/._UCMZ_Struthio_tarsometatarsus0145.dcm
- UCMZ_Struthio_adult_tarsometatarsus-DICOM_CT/UCMZ_Struthio_tarsometatarsus0146.dcm
- __MACOSX/UCMZ_Struthio_adult_tarsometatarsus-DICOM_CT/._UCMZ_Struthio_tarsometatarsus0146.dcm
- UCMZ_Struthio_adult_tarsometatarsus-DICOM_CT/UCMZ_Struthio_tarsometatarsus0147.dcm
- __MACOSX/UCMZ_Struthio_adult_tarsometatarsus-DICOM_CT/._UCMZ_Struthio_tarsometatarsus0147.dcm
- UCMZ_Struthio_adult_tarsometatarsus-DICOM_CT/UCMZ_Struthio_tarsometatarsus0148.dcm
- __MACOSX/UCMZ_Struthio_adult_tarsometatarsus-DICOM_CT/._UCMZ_Struthio_tarsometatarsus0148.dcm
- UCMZ_Struthio_adult_tarsometatarsus-DICOM_CT/UCMZ_Struthio_tarsometatarsus0149.dcm
[truncated: 536 more entries]
